# Supplementary material for: An evaluation of the National Institutes of Health grants portfolio: identifying opportunities and challenges for multi-omics research that leverage metabolomics data
Source: Metabolomics. 2022 Apr 30;18(5):29. doi: 10.1007/s11306-022-01878-8 (PMC9056487; doi:10.1007/s11306-022-01878-8)
Supplement: Supplementary file 4 — Supplementary file4 (XLSX 31 kb) [file 11306_2022_1878_MOESM4_ESM.xlsx]

## Sheet: Manuscript Information
Journal name: Metabolomics
Title: An Evaluation of the National Institutes of Health Grants Portfolio: Identifying Opportunities and Challenges for Multi-Omics Research that Leverage Metabolomics Data
Authors: Catherine T. Yu, Brittany Chao, Rolando Barajas, Majda Haznadar, Padma Maruvada, Holly L. Nicastro, Sharon A. Ross, Mukesh Verma, Scott Rogers, Krista A. Zanetti
Corresponding Author:
Krista A. Zanetti, PhD, MPH, RD
Affiliation: Division of Cancer Control and Population Sciences, National Cancer Institute, Rockville, MD, USA
Email: zanettik@mail.nih.gov

## Sheet: Data Dictionary
Q3	Does this grant include all of the following criteria?
	1) Uses human samples (newly collected or existing data)
	2) Performs metabolomic analysis on the human samples
	3) Performs hypothesis-driven metabolomic research
	If not, please indicate your reasons in "No" text box - Selected Choice
Q5	Please indicate the activity code
Q6	What disease/disease outcome does this grant study? (select the most relevant) - Selected Choice
Q6_39_TEXT	What disease/disease outcome does this grant study? (select the most relevant) - Other - Text
Q7_1	Please indicate which biospecimen types were collected for each -omic (select all that apply) - Epigenomics
Q7_2	Please indicate which biospecimen types were collected for each -omic (select all that apply) - Genomics
Q7_3	Please indicate which biospecimen types were collected for each -omic (select all that apply) - Metabolomics
Q7_4	Please indicate which biospecimen types were collected for each -omic (select all that apply) - Microbiome/metagenome
Q7_5	Please indicate which biospecimen types were collected for each -omic (select all that apply) - Proteomics
Q7_6	Please indicate which biospecimen types were collected for each -omic (select all that apply) - Transcriptomics
Q9_1_TEXT	If you selected "Other" for biospecimen collection, please write in the biospecimen label into each applicable -omic [NOTE: if multiple biospecimen types per omic, separate labels with a comma] - Genomics - Text
Q9_2_TEXT	If you selected "Other" for biospecimen collection, please write in the biospecimen label into each applicable -omic [NOTE: if multiple biospecimen types per omic, separate labels with a comma] - Microbiome/Metagenome - Text
Q9_3_TEXT	If you selected "Other" for biospecimen collection, please write in the biospecimen label into each applicable -omic [NOTE: if multiple biospecimen types per omic, separate labels with a comma] - Epigenomics - Text
Q9_4_TEXT	If you selected "Other" for biospecimen collection, please write in the biospecimen label into each applicable -omic [NOTE: if multiple biospecimen types per omic, separate labels with a comma] - Proteomics - Text
Q9_5_TEXT	If you selected "Other" for biospecimen collection, please write in the biospecimen label into each applicable -omic [NOTE: if multiple biospecimen types per omic, separate labels with a comma] - Transcriptomics - Text
Q9_6_TEXT	If you selected "Other" for biospecimen collection, please write in the biospecimen label into each applicable -omic [NOTE: if multiple biospecimen types per omic, separate labels with a comma] - Metabolomics - Text
Q10	Does one of the specific aims of the grant indicate that metabolomics data will be integrated/combined with other-omics data?
Q11	Indicate which data will be integrated with the metabolomics data. Choose all that apply

## Sheet: Multi-omics Grants
Grant Identifier	Q3	Q5	Q6	Q6_39_TEXT	Q7_1	Q7_2	Q7_3	Q7_4	Q7_5	Q7_6	Q9_1_TEXT	Q9_2_TEXT	Q9_3_TEXT	Q9_4_TEXT	Q9_5_TEXT	Q9_6_TEXT	Q10	Q11
1	Yes	R21	Lung Disease			Did not specify in abstract/aims	Did not specify in abstract/aims		Did not specify in abstract/aims	Did not specify in abstract/aims							Yes	Genomics,Proteomic data,Transcriptomic data
2	Yes	R01	Cardiovascular/Heart Disease				Did not specify in abstract/aims		Did not specify in abstract/aims	Did not specify in abstract/aims							No
3	Yes	F32	Cardiovascular/Heart Disease				Plasma and/or Serum	Stool									Yes	Microbiome data
4	Yes	U01	Infectious Disease				Plasma and/or Serum,Urine			Did not specify in abstract/aims							No
5	Yes	K99	Diabetes/Other metabolic disease				Plasma and/or Serum	Stool									No
6	Yes	R21	Neurological/Neurodegenerative disease		Did not specify in abstract/aims	Did not specify in abstract/aims	Plasma and/or Serum										Yes	Epigenomic data,Genomics
7	Yes	R01	Cardiovascular/Heart Disease				Whole Blood			Whole Blood							No
8	Yes	K07	Cancer			Did not specify in abstract/aims	Other									CSF	Yes	Genomics
9	Yes	K00	Cancer				Urine			Tissue							Yes	Transcriptomic data
10	Yes	R01	Diabetes/Other metabolic disease			Did not specify in abstract/aims	Did not specify in abstract/aims			Did not specify in abstract/aims							Yes	Genomics,Transcriptomic data
11	Yes	R01	Neurological/Neurodegenerative disease				Stool,Whole Blood	Stool									No
12	Yes	R01	Aging			Did not specify in abstract/aims	Other,Plasma and/or Serum									CSF	Yes	Genomics
13	Yes	R01	Child/Human Development			Did not specify in abstract/aims	Did not specify in abstract/aims	Other,Stool,Tissue		Did not specify in abstract/aims		vaginal swab, oral swab, skin swab					Yes	Genomics,Microbiome data,Transcriptomic data
14	Yes	R01	Cancer			Tissue	Tissue										No
15	Yes	R01	Infectious Disease				Plasma and/or Serum		Plasma and/or Serum	Other					Peripheral blood leukocytes		Yes	Proteomic data,Transcriptomic data
16	Yes	RF1	Aging				Plasma and/or Serum	Did not specify in abstract/aims									Yes	Microbiome data
17	Yes	R01	Cancer			Tissue	Tissue			Tissue							No
18	Yes	R01	Digestive system disease				Stool	Stool		Other					PBMCs		No
19	Yes	U01	Lung Disease			Other,Tissue	Plasma and/or Serum		Plasma and/or Serum	Tissue,Whole Blood	Buffy coat						Yes	Genomics,Proteomic data,Transcriptomic data
20	Yes	R01	Diabetes/Other metabolic disease				Plasma and/or Serum	Stool									Yes	Microbiome data
21	Yes	R01	Lung Disease				Other	Stool		Did not specify in abstract/aims						bronchoalveolar lavage	No
22	Yes	DP5	Cancer		Tissue		Tissue		Tissue								No
23	Yes	K08	Diabetes/Other metabolic disease				Urine,Whole Blood	Did not specify in abstract/aims	Did not specify in abstract/aims	Did not specify in abstract/aims							Yes	Microbiome data,Proteomic data,Transcriptomic data
24	Yes	R01	Lung Disease				Other,Plasma and/or Serum		Other					bronchoalveolar lavage		bronchoalveolar lavage	Yes	Proteomic data
25	Yes	R01	Lung Disease			Other	Other		Did not specify in abstract/aims		Endotracheal aspirates					Tracheal aspirates	No
26	Yes	R01	Diabetes/Other metabolic disease			Did not specify in abstract/aims	Did not specify in abstract/aims	Did not specify in abstract/aims									Yes	Genomics,Microbiome data
27	Yes	R01	Cardiovascular/Heart Disease			Did not specify in abstract/aims	Did not specify in abstract/aims										Yes	Genomics
28	Yes	K01	Aging				Plasma and/or Serum	Stool									Yes	Microbiome data
29	Yes	R01	Diabetes/Other metabolic disease		Did not specify in abstract/aims	Did not specify in abstract/aims	Did not specify in abstract/aims	Did not specify in abstract/aims									Yes	Epigenomic data,Genomics,Microbiome data
30	Yes	R01	Kidney Disease				Plasma and/or Serum,Stool	Stool									Yes	Microbiome data
31	Yes	R01	Diabetes/Other metabolic disease			Did not specify in abstract/aims	Plasma and/or Serum										Yes	Genomics
32	Yes	R01	Cancer				Stool	Stool,Tissue									No
33	Yes	R01	Drug Use				Plasma and/or Serum			Whole Blood							Yes	Transcriptomic data
34	Yes	R01	Drug Use				Other		Other	Other				immune cells	PBMCs	immune cells	Yes	Proteomic data,Transcriptomic data
35	Yes	R01	Diabetes/Other metabolic disease			Did not specify in abstract/aims	Plasma and/or Serum										Yes	Genomics
36	Yes	R01	Child/Human Development		Tissue		Plasma and/or Serum										Yes	Epigenomic data
37	Yes	R01	Eye Disease			Tissue	Tissue,Whole Blood		Tissue	Tissue							No
38	Yes	R21	Child/Human Development				Stool	Other,Stool				Breast milk					Yes	Microbiome data
39	Yes	R01	Child/Human Development				Stool	Stool									No
40	Yes	R01	Cardiovascular/Heart Disease			Did not specify in abstract/aims	Plasma and/or Serum										Yes	Genomics
41	Yes	R01	Infectious Disease				Tissue		Tissue								No
42	Yes	R21	Lung Disease			Did not specify in abstract/aims	Plasma and/or Serum										Yes	Genomics
43	Yes	U01	Infectious Disease			Did not specify in abstract/aims	Did not specify in abstract/aims	Stool		Did not specify in abstract/aims							Yes	Genomics,Microbiome data,Transcriptomic data
44	Yes	R01	Diabetes/Other metabolic disease				Plasma and/or Serum,Stool	Stool									Yes	Microbiome data
45	Yes	K23	Inflammatory/Autoimmune Disease				Did not specify in abstract/aims			Other					CD4+ T lymphocytes		No
46	Yes	K01	Cardiovascular/Heart Disease		Did not specify in abstract/aims	Did not specify in abstract/aims	Did not specify in abstract/aims			Did not specify in abstract/aims							Yes	Epigenomic data,Genomics,Transcriptomic data
47	Yes	K01	Child/Human Development				Other,Stool	Did not specify in abstract/aims								Breast milk	Yes	Microbiome data
48	Yes	R01	Mental Health/Psychological Disorders				Other,Plasma and/or Serum,Tissue			Tissue						CSF	Yes	Transcriptomic data
49	Yes	U01	Diabetes/Other metabolic disease			Did not specify in abstract/aims	Did not specify in abstract/aims										No
50	Yes	U01	Lung Disease				Other			Other					bronchoalveolar lavage, lung brushings	bronchoalveolar lavage, lung brushings	Yes	Transcriptomic data
51	Yes	P01	Cancer			Tissue	Plasma and/or Serum,Tissue,Urine,Whole Blood		Tissue,Urine,Whole Blood	Tissue,Whole Blood							No
52	Yes	R01	Eye Disease			Did not specify in abstract/aims	Plasma and/or Serum										No
53	Yes	U01	Other	No disease outcome, method development		Other	Other				PBMCs					PBMCs	No
54	Yes	U01	Child/Human Development		Whole Blood	Whole Blood	Whole Blood		Whole Blood	Whole Blood							Yes	Epigenomic data,Genomics,Proteomic data,Transcriptomic data
55	Yes	U01	Infectious Disease				Stool	Stool		Stool							Yes	Microbiome data,Transcriptomic data
56	Yes	R21	Stroke		Did not specify in abstract/aims	Did not specify in abstract/aims	Plasma and/or Serum	Stool	Plasma and/or Serum	Did not specify in abstract/aims							No
57	Yes	R21	Neurological/Neurodegenerative disease		Plasma and/or Serum		Plasma and/or Serum										Yes	Epigenomic data
58	Yes	UH3	Child/Human Development			Did not specify in abstract/aims	Did not specify in abstract/aims	Stool									Yes	Genomics,Microbiome data
59	Yes	R01	Diabetes/Other metabolic disease			Did not specify in abstract/aims	Did not specify in abstract/aims										No
60	Yes	R21	Kidney Disease				Urine	Stool									Yes	Microbiome data
61	Yes	R01	Cardiovascular/Heart Disease				Plasma and/or Serum,Urine	Stool		Other					Monocytes		Yes	Microbiome data,Transcriptomic data
62	Yes	R01	Infectious Disease				Stool,Urine	Stool									Yes	Microbiome data
63	Yes	K23	Blood Disease			Did not specify in abstract/aims	Urine										No
64	Yes	K23	Infectious Disease				Other	Other				vaginal swab				vaginal swab	Yes	Microbiome data
65	Yes	R01	Cancer				Plasma and/or Serum		Plasma and/or Serum	Plasma and/or Serum							Yes	Proteomic data,Transcriptomic data
66	Yes	K01	Other	Sleep disorder		Whole Blood	Did not specify in abstract/aims										Yes	Genomics
67	Yes	R01	Kidney Disease			Did not specify in abstract/aims	Did not specify in abstract/aims										Yes	Genomics
68	Yes	R01	Child/Human Development			Did not specify in abstract/aims	Plasma and/or Serum										Yes	Genomics
69	Yes	UH3	Child/Human Development		Did not specify in abstract/aims		Plasma and/or Serum,Urine										No
70	Yes	R01	Stroke			Did not specify in abstract/aims	Did not specify in abstract/aims										No
71	Yes	R01	Other	Environmental exposures			Did not specify in abstract/aims			Did not specify in abstract/aims							Yes	Transcriptomic data
72	Yes	U01	Cancer				Saliva	Other		Tissue		oral biofilm					Yes	Transcriptomic data
73	Yes	U01	Kidney Disease			Did not specify in abstract/aims	Plasma and/or Serum										Yes	Genomics
74	Yes	K99	Diabetes/Other metabolic disease				Plasma and/or Serum	Stool									No
75	Yes	R01	Aging				Other,Plasma and/or Serum		Other,Plasma and/or Serum					CSF		CSF	Yes	Proteomic data
76	Yes	K23	Cardiovascular/Heart Disease				Plasma and/or Serum	Stool									Yes	Microbiome data
77	Yes	R01	Child/Human Development				Other,Tissue	Other,Tissue				amniotic fluid				amniotic fluid	Yes	Microbiome data
78	Yes	R01	Diabetes/Other metabolic disease			Did not specify in abstract/aims	Did not specify in abstract/aims		Did not specify in abstract/aims								Yes	Genomics,Proteomic data
79	Yes	R01	Other	No disease outcome			Plasma and/or Serum,Urine	Stool									Yes	Microbiome data
80	Yes	R01	Eye disease			Did not specify in abstract/aims	Plasma and/or Serum										Yes	Genomics
81	Yes	R01	Child/Human Development		Tissue,Whole Blood	Tissue,Whole Blood	Tissue,Whole Blood			Tissue							No
82	Yes	R01	Diabetes/Other metabolic disease		Did not specify in abstract/aims	Did not specify in abstract/aims	Did not specify in abstract/aims			Did not specify in abstract/aims							No
83	Yes	R01	Kidney Disease				Plasma and/or Serum		Plasma and/or Serum								Yes	Proteomic data
84	Yes	R01	Lung Disease				Other	Other				Sputum				Sputum	Yes	Microbiome data
85	Yes	R01	Digestive system disease		Did not specify in abstract/aims	Did not specify in abstract/aims	Plasma and/or Serum			Did not specify in abstract/aims							Yes	Epigenomic data,Genomics,Transcriptomic data
86	Yes	R01	Cardiovascular/Heart Disease			Did not specify in abstract/aims	Plasma and/or Serum										Yes	Genomics
87	Yes	R01	Neurological/Neurodegenerative disease		Did not specify in abstract/aims	Did not specify in abstract/aims	Other,Whole Blood		Other,Whole Blood	Other,Whole Blood				CSF	CSF	CSF	No
88	Yes	R01	Digestive system disease				Stool,Whole Blood	Stool									No
89	Yes	R01	Cardiovascular/Heart Disease			Did not specify in abstract/aims	Did not specify in abstract/aims										Yes	Genomics
90	Yes	R01	Other	No disease outcome		Did not specify in abstract/aims	Whole Blood	Stool									Yes	Microbiome data
91	Yes	R01	Lung Disease		Other,Plasma and/or Serum		Other,Plasma and/or Serum	Other		Plasma and/or Serum		bronchoalveolar fluid	PBMCs			PBMCs	Yes	Epigenomic data,Microbiome data,Transcriptomic data
92	Yes	F32	Inflammatory/Autoimmune Disease				Did not specify in abstract/aims	Did not specify in abstract/aims		Did not specify in abstract/aims							Yes	Microbiome data,Transcriptomic data
93	Yes	R01	Cardiovascular/Heart Disease			Did not specify in abstract/aims	Plasma and/or Serum										No
94	Yes	R01	Neurological/Neurodegenerative disease			Did not specify in abstract/aims	Other,Plasma and/or Serum			Did not specify in abstract/aims						CSF	Yes	Genomics,Transcriptomic data
95	Yes	R01	Diabetes/Other metabolic disease				Plasma and/or Serum,Urine	Stool,Urine,Whole Blood									Yes	Microbiome data
96	Yes	R01	Diabetes/Other metabolic disease			Tissue,Whole Blood	Tissue,Whole Blood		Tissue,Whole Blood	Tissue,Whole Blood							Yes	Genomics,Proteomic data,Transcriptomic data
97	Yes	K01	Diabetes/Other metabolic disease				Urine	Stool		Did not specify in abstract/aims							No
98	Yes	K01	Lung Disease			Did not specify in abstract/aims	Did not specify in abstract/aims			Did not specify in abstract/aims							Yes	Genomics,Transcriptomic data
99	Yes	R01	Cardiovascular/Heart Disease			Did not specify in abstract/aims	Plasma and/or Serum										Yes	Genomics
100	Yes	R01	Diabetes/Other metabolic disease			Did not specify in abstract/aims	Did not specify in abstract/aims										Yes	Genomics
101	Yes	R01	Cancer				Plasma and/or Serum	Stool	Plasma and/or Serum	Stool							Yes	Microbiome data,Proteomic data,Transcriptomic data
102	Yes	R01	Cardiovascular/Heart Disease			Did not specify in abstract/aims	Did not specify in abstract/aims		Did not specify in abstract/aims								No
103	Yes	R01	Neurological/Neurodegenerative disease			Did not specify in abstract/aims	Did not specify in abstract/aims										Yes	Genomics
104	Yes	R01	Neurological/Neurodegenerative disease			Did not specify in abstract/aims	Plasma and/or Serum										No
105	Yes	R01	Diabetes/Other metabolic disease				Plasma and/or Serum	Plasma and/or Serum									No
106	Yes	R03	Diabetes/Other metabolic disease				Tissue	Tissue									Yes	Microbiome data
107	Yes	R01	Cardiovascular/Heart Disease				Plasma and/or Serum	Stool									No
108	Yes	R61	Cardiovascular/Heart Disease				Did not specify in abstract/aims			Did not specify in abstract/aims							No
109	Yes	K01	Diabetes/Other metabolic disease				Plasma and/or Serum	Stool									Yes	Microbiome data
110	Yes	U01	Diabetes/Other metabolic disease		Did not specify in abstract/aims	Did not specify in abstract/aims	Did not specify in abstract/aims		Did not specify in abstract/aims	Did not specify in abstract/aims							Yes	Epigenomic data,Genomics,Proteomic data,Transcriptomic data
111	Yes	U01	Diabetes/Other metabolic disease		Did not specify in abstract/aims	Did not specify in abstract/aims	Did not specify in abstract/aims		Did not specify in abstract/aims	Did not specify in abstract/aims							No
112	Yes	R01	Diabetes/Other metabolic disease			Did not specify in abstract/aims	Urine										No
113	Yes	R01	Alcohol Use			Did not specify in abstract/aims	Did not specify in abstract/aims										Yes	Genomics
114	Yes	UH3	Child/Human Development		Did not specify in abstract/aims		Did not specify in abstract/aims	Did not specify in abstract/aims		Did not specify in abstract/aims							Yes	Epigenomic data,Microbiome data,Transcriptomic data
115	Yes	R01	Kidney Disease				Urine			Urine							Yes	Transcriptomic data
116	Yes	R01	Infectious Disease			Did not specify in abstract/aims	Did not specify in abstract/aims										Yes	Genomics
117	Yes	R01	Stroke			Did not specify in abstract/aims	Urine										Yes	Genomics
118	Yes	R01	Cancer				Stool,Tissue,Urine	Stool,Tissue									No
119	Yes	P01	Aging			Plasma and/or Serum	Plasma and/or Serum		Plasma and/or Serum	Plasma and/or Serum							No
120	Yes	R00	Cancer				Stool	Stool,Tissue		Tissue							No
121	Yes	R01	Diabetes/Other metabolic disease			Did not specify in abstract/aims	Plasma and/or Serum			Other					Lymphocytes		Yes	Genomics,Transcriptomic data
122	Yes	U01	Alcohol Use				Did not specify in abstract/aims	Did not specify in abstract/aims		Did not specify in abstract/aims							No
123	Yes	R21	Cardiovascular/Heart Disease				Plasma and/or Serum	Stool									Yes	Microbiome data
124	Yes	R01	Cancer			Tissue	Plasma and/or Serum										No
125	Yes	R01	Child/Human Development				Plasma and/or Serum	Stool									Yes	Microbiome data
126	Yes	P50	Blood Disease				Plasma and/or Serum		Plasma and/or Serum								No
127	Yes	R01	Eye Disease			Did not specify in abstract/aims	Plasma and/or Serum										Yes	Genomics
128	Yes	U01	Cancer				Plasma and/or Serum,Tissue		Did not specify in abstract/aims	Did not specify in abstract/aims							Yes	Proteomic data,Transcriptomic data
129	Yes	R01	Lung Disease			Did not specify in abstract/aims	Did not specify in abstract/aims			Whole Blood							Yes	Genomics,Transcriptomic data
130	Yes	R01	Infectious Disease				Other,Plasma and/or Serum,Stool	Other,Stool,Tissue				bronchoalveolar lavage				bronchoalveolar lavage	No
131	Yes	R01	Digestive system disease				Did not specify in abstract/aims	Did not specify in abstract/aims									No
132	Yes	R21	Child/Human Development				Other,Stool,Tissue	Other,Stool,Tissue				vaginal swab, oral swab, skin swab, breast milk, and nasopharyngeal swab				vaginal swab, oral swab, skin swab, breast milk, and nasopharyngeal swab	No
133	Yes	R01	Lung Disease		Did not specify in abstract/aims	Did not specify in abstract/aims	Did not specify in abstract/aims		Did not specify in abstract/aims	Did not specify in abstract/aims							Yes	Epigenomic data,Genomics,Proteomic data,Transcriptomic data
134	Yes	U01	Infectious Disease				Stool	Stool									No
135	Yes	R01	Aging				Stool	Did not specify in abstract/aims									No
136	Yes	U01	Infectious Disease				Did not specify in abstract/aims	Other,Stool				vaginal swab, oral swab					No
137	Yes	R01	Cardiovascular/Heart Disease		Did not specify in abstract/aims	Did not specify in abstract/aims	Did not specify in abstract/aims			Did not specify in abstract/aims							Yes	Epigenomic data,Genomics,Transcriptomic data
138	Yes	U01	Alcohol Use			Did not specify in abstract/aims	Did not specify in abstract/aims										Yes	Genomics
139	Yes	UH3	Child/Human Development				Other,Whole Blood	Saliva,Stool								cord blood	No
140	Yes	P01	Diabetes/Other metabolic disease			Did not specify in abstract/aims	Plasma and/or Serum	Did not specify in abstract/aims									Yes	Genomics,Microbiome data
141	Yes	U01	Infectious Disease				Plasma and/or Serum			Whole Blood							Yes	Transcriptomic data
142	Yes	R21	Other	Vulvodynia			Other,Plasma and/or Serum	Other				vaginal swab				vaginal swab	No
143	Yes	K23	Digestive system disease				Did not specify in abstract/aims	Stool									No
144	Yes	K01	Child/Human Development				Plasma and/or Serum	Stool									No
145	Yes	R01	Aging			Did not specify in abstract/aims	Other,Plasma and/or Serum									CSF	Yes	Genomics
146	Yes	R01	Other	nutrition			Stool	Stool		Stool							Yes	Microbiome data,Transcriptomic data
147	Yes	K08	Kidney Disease				Plasma and/or Serum			Tissue							Yes	Transcriptomic data
148	Yes	IK2	Neurological/Neurodegenerative disease			Did not specify in abstract/aims	Plasma and/or Serum										Yes	Genomics
149	Yes	R01	Cardiovascular/Heart Disease			Did not specify in abstract/aims	Plasma and/or Serum										Yes	Genomics
150	Yes	R01	Neurological/Neurodegenerative disease			Did not specify in abstract/aims	Plasma and/or Serum										No
151	Yes	R01	Other	No disease outcome		Stool	Stool	Stool	Stool								No
152	Yes	P50	Other	Environmental exposures			Did not specify in abstract/aims	Did not specify in abstract/aims									Yes	Microbiome data
153	Yes	U19	Neurological/Neurodegenerative disease			Did not specify in abstract/aims	Other		Other					CSF		CSF	No
154	Yes	P01	Diabetes/Other metabolic disease			Did not specify in abstract/aims	Plasma and/or Serum,Stool,Urine	Stool									Yes	Genomics,Microbiome data
155	Yes	U54	Inflammatory/Autoimmune Disease				Plasma and/or Serum	Did not specify in abstract/aims		Other					PBMCs		Yes	Microbiome data,Transcriptomic data
156	Yes	R01	Child/Human Development				Other	Other				Breast milk				Breast milk	Yes	Microbiome data
157	Yes	R01	Inflammatory/Autoimmune Disease				Other	Other				nasopharyngeal airway samples				nasopharyngeal airway samples	Yes	Microbiome data
158	Yes	R01	Stroke			Did not specify in abstract/aims	Plasma and/or Serum										Yes	Genomics
159	Yes	R01	Cardiovascular/Heart Disease			Did not specify in abstract/aims	Stool	Stool	Stool	Stool							No
160	Yes	R01	Neurological/Neurodegenerative disease				Other,Plasma and/or Serum			Other					peripheral CD4+ T cells and monocytes	CSF	Yes	Transcriptomic data
161	Yes	R61	Infectious Disease		Other,Tissue		Other,Tissue		Other,Tissue	Other,Tissue			T cells	T cells	T cells	T cells	Yes	Epigenomic data,Proteomic data,Transcriptomic data
162	Yes	R21	Digestive system disease				Did not specify in abstract/aims	Stool		Other,Whole Blood					PBMCs		Yes	Microbiome data,Transcriptomic data
163	Yes	U01	Cancer			Whole Blood	Plasma and/or Serum										Yes	Genomics
164	Yes	U01	Alcohol Use				Plasma and/or Serum		Tissue	Tissue							No
165	Yes	R01	Infectious Disease				Did not specify in abstract/aims	Did not specify in abstract/aims	Did not specify in abstract/aims								Yes	Microbiome data,Proteomic data
166	Yes	R01	Cancer			Tissue	Tissue			Tissue							Yes	Genomics,Transcriptomic data
167	Yes	U01	Kidney Disease		Plasma and/or Serum,Tissue,Urine		Plasma and/or Serum,Tissue,Urine			Plasma and/or Serum,Tissue,Urine							No
168	Yes	U54	Inflammatory/Autoimmune Disease				Did not specify in abstract/aims	Did not specify in abstract/aims		Did not specify in abstract/aims							Yes	Microbiome data
169	Yes	R21	Cancer				Tissue	Tissue									Yes	Microbiome data
170	Yes	UM1	Kidney Disease			Did not specify in abstract/aims	Did not specify in abstract/aims		Did not specify in abstract/aims	Did not specify in abstract/aims							Yes	Proteomic data
171	Yes	R01	Cancer			Tissue	Tissue			Tissue							Yes	Genomics,Transcriptomic data
172	Yes	R03	Mental Health/Psychological Disorders			Did not specify in abstract/aims	Plasma and/or Serum										Yes	Genomics
173	Yes	R21	Cancer				Stool	Stool									Yes	Microbiome data
174	Yes	R21	Child/Human Development				Stool	Stool									Yes	Microbiome data
175	Yes	RF1	Neurological/Neurodegenerative disease			Did not specify in abstract/aims	Other,Plasma and/or Serum,Tissue		Other					CSF		CSF	Yes	Genomics,Proteomic data
176	Yes	R01	Cancer				Stool	Stool									No
177	Yes	U01	Cardiovascular/Heart Disease			Did not specify in abstract/aims	Did not specify in abstract/aims			Did not specify in abstract/aims							No
178	Yes	R01	Digestive system disease			Tissue	Tissue		Tissue								No
179	Yes	U01	Cardiovascular/Heart Disease				Plasma and/or Serum			Did not specify in abstract/aims							Yes	Transcriptomic data
180	Yes	P50	Cardiovascular/Heart Disease				Other			Other					lymphoblastoid cell lines (LCLs)	lymphoblastoid cell lines (LCLs)	No
181	Yes	U01	Child/Human Development				Other,Stool	Other,Stool				Breast milk				Breast milk	No
182	Yes	P01	Cardiovascular/Heart Disease				Whole Blood		Did not specify in abstract/aims	Whole Blood							Yes	Proteomic data,Transcriptomic data
183	Yes	U01	Other	Undiagnosed Diseases			Tissue			Tissue							Yes	Transcriptomic data
184	Yes	R01	Cancer				Tissue		Tissue								Yes	Proteomic data
185	Yes	U19	Infectious Disease				Plasma and/or Serum			Other					Single cell		Yes	Transcriptomic data
186	Yes	R01	Cancer				Tissue		Tissue								No
187	Yes	R01	Infectious Disease				Other			Plasma and/or Serum						Breath	No
188	Yes	R01	Other	No disease outcome		Did not specify in abstract/aims	Stool,Urine										No
189	Yes	R01	Cardiovascular/Heart Disease			Did not specify in abstract/aims	Plasma and/or Serum										No
190	Yes	R01	Infectious Disease				Other	Other		Other		vaginal fluid samples			vaginal fluid samples	vaginal fluid samples	Yes	Microbiome data,Transcriptomic data
191	Yes	R01	Cancer				Tissue,Urine			Tissue							No
192	Yes	R01	Inflammatory/Autoimmune Disease				Did not specify in abstract/aims	Did not specify in abstract/aims		Did not specify in abstract/aims							Yes	Microbiome data,Transcriptomic data
193	Yes	R01	Mental Health/Psychological Disorders			Did not specify in abstract/aims	Did not specify in abstract/aims										No
194	Yes	R01	Cardiovascular/Heart Disease		Did not specify in abstract/aims	Did not specify in abstract/aims	Did not specify in abstract/aims										Yes	Epigenomic data,Genomics
195	Yes	R01	Kidney Disease				Plasma and/or Serum,Urine	Stool									No
196	Yes	R01	Infectious Disease			Other	Other			Other	CSF				CSF	CSF	No
197	Yes	R01	Lung Disease			Other	Did not specify in abstract/aims				cell lines						Yes	Genomics
